# Supplementary material for: The Effectiveness of NIRS-Based Wearable Devices in Estimating Physical Activity Intensity in Patients with Chronic Non-Communicable Diseases: A Structured Narrative Review
Source: Med Sci (Basel). 2026 Jun 15;14(2):317. doi: 10.3390/medsci14020317 (PMC13304124; doi:10.3390/medsci14020317)
Supplement: Supplementary file 1 [file medsci-14-00317-s001.zip]

Archive with 1 entries (1 files):
- medsci-4325589-supplementary.pdf
